# Supplementary material for: Differential modularity of the mammalian Engrailed 1 enhancer network directs sweat gland development
Source: PLoS Genet. 2023 Feb 6;19(2):e1010614. doi: 10.1371/journal.pgen.1010614 (PMC9934363; doi:10.1371/journal.pgen.1010614)
Supplement: S1 Data — (XLSX) [file pgen.1010614.s006.xlsx]

## Sheet: Figure 2b
Genotype	WT/WT	mECE20KO/mECE20KO
	1.08697	0.894488
	1.08297	0.770978
	0.880653	0.874167
	1.06329	0.882212
	1.07666
Mean	1.03811	0.855461

## Sheet: Figure 2C
Genotype	C57BL/6JWT/FVB/N	C57BL/6JmECE20KO/FVB/N
	0.677903	0.294944
	0.7397	0.417603
	0.739076	0.356742
	0.643258	0.360487
Mean	0.699984	0.357444

## Sheet: Figure 2E
Genotype	WT/WT	mECE20KO/mECE20KO
	15	10
	16	9
	16.5	10.5
	17	8.5
	12.5	10.5
	15	13
	16	8
	14.5	11
	11.5	8.5
	14.5	9
	12	6.5
	12.5	11
	13
	12.5
	15
	14
	18
	10.5
Mean	14.2222	9.625

## Sheet: Figure 2F
Genotype	En1KO/WT ; WT/WT	En1KO/WT ; WT/mECE20KO
	6	4.5
	5	2
	7	5.5
	5	3.5
	6.5	4.5
	5	6.5
	5.5	2.5
	5	2
	6.5	3
	4	2
	4.5	2
Mean	5.45455	3.45455

## Sheet: Figure 3B
Genotype	WT/WT	mECE20KO/mECE20KO
	1.00194	0.862568
	1.05021	0.824036
	0.800114	1.08757
	0.929893	0.89145
Mean	0.945541	0.916406

## Sheet: Figure 3C
Genotype	WT/WT	mECE20KO/mECE20KO
	0.730261	0.917383
	1.53028	0.490046
	1.69935	0.515916
	1.27623	0.42933
Mean	1.30903	0.588169

## Sheet: Figure 3D
Genotype	WT/WT	mECE20KO/mECE20KO
Fgf8	0.673744	0.71835
	1.13571	0.641938
	1.29132	0.295756
	0.921502	0.429023
Fgf18	0.679263	0.856671
	0.876571	0.615847
	1.17237	0.410732
	1.08015	0.482105
Pax5	0.43621	0.839253
	1.29033	0.315527
	1.23002	0.296568
	1.44331	0.38788

## Sheet: Figure 3E
Genotype	C57BL/6JWT/FVB/N	C57BL/6JmECE20KO/FVB/N
	0.99825	0.71025
	1.15987	0.709125
	1.28212	0.70875
	1.22512	0.864
	1.242	0.644625
		0.604125
Mean	1.18147	0.706812

## Sheet: Figure 4C
Genotype	mECE18WT/mECE18WT ; mECE20KO/mECE20KO	mECE18KO/mECE18KO ; mECE20KO/mECE20KO
	10	5.5
	9	12
	10.5	10.5
	8.5	11
	10.5	11
	13	11.5
	8	8.5
	11	11.5
	8.5	9
	9	7.5
	6.5	5.5
	11	8.5
Mean	9.625	9.33333

## Sheet: Figure 4D
Genotype	En1KO/WT ; WT/WT	En1KO/WT ; WT/mECE20KO
	4.5	1
	2	5.5
	5.5	3
	3.5	4.5
	4.5	4
	6.5	5
	2.5	2
	2
	3
	2
	2
	4.5
	7
Mean	3.80769	3.57143
