# Supplementary material for: Differential modularity of the mammalian Engrailed 1 enhancer network directs sweat gland development
Source: PLoS Genet. 2023 Feb 6;19(2):e1010614. doi: 10.1371/journal.pgen.1010614 (PMC9934363; doi:10.1371/journal.pgen.1010614)
Supplement: S2 Data — (XLSX) [file pgen.1010614.s007.xlsx]

## Sheet: Figure S1C
Bicistronic construct	Control	mECE20	hECE20
	0.973449	1.40814	1.34834
	0.964725	1.41609	1.35783
	1.1581	1.55826	1.42561
	0.930479	1.56553	0.975826
	0.988689	1.36664	1.02632
	1.08067		1.08993
Mean	1.01602	1.46293	1.20398

## Sheet: Figure S2B
Genotype	WT/WT	mECE20KO/mECE20KO
	1.06498	0.797855
	1.0863	0.771993
	0.858072	0.492351
	1.13919
	0.805013
Mean	0.990712	0.6874

## Sheet: Figure S2C
Genotype	C57BL/6JWT/FVB/N	C57BL/6JmECE20KO/FVB/N
	0.857678	0.379526
	0.963483	0.624532
	0.737828	0.106742
	0.901685	0.340824
Mean	0.865169	0.362906

## Sheet: Figure S2D
http://bioinf.icm.uu.se:3838/funmotifs/
chr	start	end	motif_pos	name	score	pval	strand	fscore	chromhmm	contactingdomain	dnase__seq	fantom	loopdomain	numothertfbinding	othertfbinding	replidomain	tfbinding	tfexpr
chr2	118981828	118983220	2:118982182-118982192	E2F4_MA0470.1	16.1552	1.49e-06	-	0.540752	14_ReprPCWk	1	0	0	1	0		UTZ	0	24.97
chr2	118981828	118983220	2:118982182-118982192	E2F6_MA0471.1	15.2069	4.69e-06	-	0.540752	14_ReprPCWk	1	0	0	1	0		UTZ	NA	2.822
chr2	118981828	118983220	2:118982483-118982490	BARX1_MA0875.1	11	1.79e-05	+	0.540752	14_ReprPCWk	1	0	0	1	0		UTZ	NA	0.02048
chr2	118981828	118983220	2:118982483-118982490	Dlx2_MA0885.1	10.7	5.75e-05	+	0.540752	14_ReprPCWk	1	0	0	1	0		UTZ	NA	0.2478
chr2	118981828	118983220	2:118982587-118982596	FIGLA_MA0820.1	13.2759	9.58e-06	-	0.540752	14_ReprPCWk	1	0	0	1	0		UTZ	NA	0.03283
chr2	118981828	118983220	2:118982641-118982650	ETV6_MA0645.1	13.9615	1.13e-05	-	0.540752	14_ReprPCWk	1	0	0	1	0		UTZ	NA	13.51
chr2	118981828	118983220	2:118982641-118982651	ELF5_MA0136.2	12.4364	2.68e-05	-	0.540752	14_ReprPCWk	1	0	0	1	0		UTZ	NA	1.84
chr2	118981828	118983220	2:118982667-118982681	CENPB_MA0637.1	12.1154	2.75e-05	-	0.540752	14_ReprPCWk	1	0	0	1	0		UTZ	NA	37.45
chr2	118981828	118983220	2:118981929-118981938	KLF5_MA0599.1	15.102	5.17e-06	+	1.06402	14_ReprPCWk	1	0.0575	0	1	0		UTZ	NA	109.3
chr2	118981828	118983220	2:118982291-118982302	Hoxa11_MA0911.1	13.1129	1.83e-05	-	0.540752	14_ReprPCWk	1	0	0	1	0		UTZ	NA	1.117
chr2	118981828	118983220	2:118982292-118982301	HOXC10_MA0905.1	12.6545	2.37e-05	-	0.540752	14_ReprPCWk	1	0	0	1	0		UTZ	NA	10.85
chr2	118981828	118983220	2:118982292-118982301	HOXD11_MA0908.1	13.8169	1.22e-05	-	0.540752	14_ReprPCWk	1	0	0	1	0		UTZ	NA	0.02935
chr2	118981828	118983220	2:118982292-118982302	HOXC11_MA0651.1	14.6379	5.89e-06	-	0.540752	14_ReprPCWk	1	0	0	1	0		UTZ	NA	2.272
chr2	118981828	118983220	2:118982292-118982302	HOXC12_MA0906.1	14.6364	8.23e-06	-	0.540752	14_ReprPCWk	1	0	0	1	0		UTZ	NA	1.339
chr2	118981828	118983220	2:118982352-118982361	KLF5_MA0599.1	16.2041	1.58e-06	+	0.540752	14_ReprPCWk	1	0	0	1	0		UTZ	NA	109.3
chr2	118981828	118983220	2:118982352-118982361	Klf4_MA0039.2	16.6939	4.13e-07	-	0.540752	14_ReprPCWk	1	0	0	1	0		UTZ	NA	204.7
chr2	118981828	118983220	2:118982569-118982578	KLF5_MA0599.1	14.7755	6.59e-06	-	0.540752	14_ReprPCWk	1	0	0	1	0		UTZ	NA	109.3
chr2	118981828	118983220	2:118982831-118982845	MEF2C_MA0497.1	13.9322	9.25e-06	-	0.540752	14_ReprPCWk	1	0	0	1	0		UTZ	NA	1.951
chr2	118981828	118983220	2:118982937-118982951	MEF2C_MA0497.1	14.6949	5.42e-06	-	0.540752	14_ReprPCWk	1	0	0	1	0		UTZ	NA	1.951
chr2	118981828	118983220	2:118982383-118982391	NFIX_MA0671.1	10.4681	7.87e-05	-	0.540752	14_ReprPCWk	1	0	0	1	0		UTZ	NA	36.18
chr2	118981828	118983220	2:118982483-118982490	Msx3_MA0709.1	11.5094	5.75e-05	+	0.540752	14_ReprPCWk	1	0	0	1	0		UTZ	NA	NA
chr2	118981828	118983220	2:118982524-118982532	NKX3-2_MA0122.2	12.6731	2.19e-05	+	0.540752	14_ReprPCWk	1	0	0	1	0		UTZ	NA	0.0404
chr2	118981828	118983220	2:118981929-118981939	SP1_MA0079.3	15.1538	4.67e-06	+	1.06402	14_ReprPCWk	1	0.0575	0	1	0		UTZ	0	18.41
chr2	118981828	118983220	2:118981929-118981939	SP3_MA0746.1	13.1138	1.49e-05	+	1.06402	14_ReprPCWk	1	0.0575	0	1	0		UTZ	NA	10.5
chr2	118981828	118983220	2:118982075-118982086	TFAP2A(var.2)_MA0810.1	13.3455	1.47e-05	-	0.540752	14_ReprPCWk	1	0	0	1	0		UTZ	NA	23.2
chr2	118981828	118983220	2:118982319-118982330	TAL1::TCF3_MA0091.1	13.2472	1.95e-05	+	0.540752	14_ReprPCWk	1	0	0	1	0		UTZ	NA	11.542
chr2	118981828	118983220	2:118982321-118982332	TAL1::TCF3_MA0091.1	17.0112	5.69e-07	-	0.540752	14_ReprPCWk	1	0	0	1	0		UTZ	NA	11.542
chr2	118981828	118983220	2:118982352-118982362	SP3_MA0746.1	13.0081	1.7e-05	+	0.540752	14_ReprPCWk	1	0	0	1	0		UTZ	NA	10.5
chr2	118981828	118983220	2:118982352-118982363	SP8_MA0747.1	13.8816	9.09e-06	+	0.540752	14_ReprPCWk	1	0	0	1	0		UTZ	NA	0.2574
chr2	118981828	118983220	2:118982352-118982366	SP2_MA0516.1	15.7414	2.71e-06	+	0.540752	14_ReprPCWk	1	0	0	1	0		UTZ	NA	10.01
chr2	118981828	118983220	2:118982644-118982650	SPIB_MA0081.1	11.2333	6.51e-05	-	0.540752	14_ReprPCWk	1	0	0	1	0		UTZ	NA	0.02303
chr2	118981828	118983220	2:118982312-118982324	SMAD2::SMAD3::SMAD4_MA0513.1	14.9344	4.91e-06	+	0.540752	14_ReprPCWk	1	0	0	1	0		UTZ	NA	23.959
chr2	118981828	118983220	2:118982339-118982357	PAX5_MA0014.2	14.6613	5.04e-06	-	0.540752	14_ReprPCWk	1	0	0	1	0		UTZ	NA	0.003757
chr2	118981828	118983220	2:118982574-118982587	PLAG1_MA0163.1	13.2245	4.44e-06	+	0.540752	14_ReprPCWk	1	0	0	1	0		UTZ	NA	0.5726
chr2	118981828	118983220	2:118982736-118982751	RFX3_MA0798.1	12.1667	1.68e-05	-	0.540752	14_ReprPCWk	1	0	0	1	0		UTZ	NA	1.076
chr2	118981828	118983220	2:118982736-118982751	RFX4_MA0799.1	13.3939	1.09e-05	-	0.540752	14_ReprPCWk	1	0	0	1	0		UTZ	NA	0.006739
chr2	118981828	118983220	2:118982737-118982750	Rfx1_MA0509.1	13.8448	9.05e-06	+	0.540752	14_ReprPCWk	1	0	0	1	0		UTZ	NA	4.545
chr2	118981828	118983220	2:118982901-118982908	OTX1_MA0711.1	11.3617	6.83e-05	+	0.540752	14_ReprPCWk	1	0	0	1	0		UTZ	NA	5.474
chr2	118981828	118983220	2:118982901-118982908	Pitx1_MA0682.1	12.1455	1.79e-05	+	0.540752	14_ReprPCWk	1	0	0	1	0		UTZ	NA	0.6459
chr2	118981828	118983220	2:118983204-118983218	Nr5a2_MA0505.1	13.8966	1.01e-05	-	0.540752	14_ReprPCWk	1	0	0	1	0		UTZ	NA	0.3657
chr2	118981828	118983220	2:118982080-118982093	Zfx_MA0146.2	16.3485	1.59e-06	+	0.540752	14_ReprPCWk	1	0	0	1	0		UTZ	NA	2.867
chr2	118981828	118983220	2:118982112-118982126	ZIC4_MA0751.1	13.6727	1.01e-05	+	0.540752	14_ReprPCWk	1	0	0	1	0		UTZ	NA	0.2183
chr2	118981828	118983220	2:118982341-118982354	Zfx_MA0146.2	17.3182	5.11e-07	-	0.540752	14_ReprPCWk	1	0	0	1	0		UTZ	NA	2.867
chr2	118981828	118983220	2:118982559-118982579	ZNF263_MA0528.1	18.6327	2.41e-07	+	0.540752	14_ReprPCWk	1	0	0	1	0		UTZ	NA	5.629
chr2	118981828	118983220	2:118982779-118982793	ZIC4_MA0751.1	13.2182	1.34e-05	-	0.540752	14_ReprPCWk	1	0	0	1	0		UTZ	NA	0.2183
chr2	118981828	118983220	2:118982964-118982984	ZNF263_MA0528.1	18.3469	3e-07	-	0.540752	14_ReprPCWk	1	0	0	1	0		UTZ	NA	5.629
chr2	118981828	118983220	2:118982967-118982987	ZNF263_MA0528.1	16.5306	1.13e-06	-	0.540752	14_ReprPCWk	1	0	0	1	0		UTZ	NA	5.629
chr2	118981828	118983220	2:118982153-118982164	HINFP_MA0131.2	14.8333	6.28e-06	+	0.540752	14_ReprPCWk	1	0	0	1	0		UTZ	NA	4.232
chr2	118981828	118983220	2:118982920-118982930	Foxo1_MA0480.1	13.1724	2.21e-05	+	0.540752	14_ReprPCWk	1	0	0	1	0		UTZ	NA	12.24

## Sheet: Figure S2E
Genotype	WT/WT	mECE20KO/mECE20KO
	29.5	27
	35	23
	31.5	26.5
	31	22.5
	30	27
	33	18
	27	17
	28.5	25.5
	31.5	26.5
	22	25.5
	18.5	26
	28.5	28.5
	22.5
	23
	35
	25
Mean	28.2188	24.4167

## Sheet: Figure S2F
Genotype	En1KO/WT ; WT/WT	En1KO/WT ; WT/mECE20KO
	19	16.5
	21.5	10.5
	19.5	13.5
	22	15
	19.5	11
	19	16
	19	3.5
	16	6
	15.5	13.5
	11.5	8.5
	17.5	13
Mean	18.1818	11.5455

## Sheet: Figure S3A
Genotype	C57BL/6JWT/FVB/N	C57BL/6JmECE18KO/FVB/N
	0.936937	1.06735
	0.755041	0.905363
		0.817503
		0.931446
Mean	0.845989	0.930416

## Sheet: Figure S3C
http://bioinf.icm.uu.se:3838/funmotifs/
chr	start	end	motif_pos	name	score	pval	strand	fscore	chromhmm	contactingdomain	dnase__seq	fantom	loopdomain	numothertfbinding	othertfbinding	replidomain	tfbinding	tfexpr
chr2	118981828	118983220	2:118982483-118982490	Msx3_MA0709.1	11.5094	5.75e-05	+	0.915346	10_TssBiv	0.8	0	0	0.6	0		NO	NA	NA
chr2	118981828	118983220	2:118982383-118982391	NFIX_MA0671.1	10.4681	7.87e-05	-	1.51341	10_TssBiv	0.8	19.0047	0	0.6	0.5		NO	NA	82.93
chr2	118981828	118983220	2:118982112-118982126	ZIC4_MA0751.1	13.6727	1.01e-05	+	0.598066	13_ReprPC	0.8	19.0047	0	0.6	0.5		NO	NA	62.48
chr2	118981828	118983220	2:118982779-118982793	ZIC4_MA0751.1	13.2182	1.34e-05	-	0	13_ReprPC	0.8	0	0	0.6	0		NO	NA	62.48
chr2	118981828	118983220	2:118982182-118982192	E2F4_MA0470.1	16.1552	1.49e-06	-	0.598066	13_ReprPC	0.8	19.0047	0	0.6	0.5		NO	0	27.62
chr2	118981828	118983220	2:118982667-118982681	CENPB_MA0637.1	12.1154	2.75e-05	-	0	13_ReprPC	0.8	0	0	0.6	0		NO	NA	20.78
chr2	118981828	118983220	2:118982312-118982324	SMAD2::SMAD3::SMAD4_MA0513.1	14.9344	4.91e-06	+	1.51341	10_TssBiv	0.8	19.0047	0	0.6	0.5		NO	NA	14.755
chr2	118981828	118983220	2:118982901-118982908	OTX2_MA0712.1	11.8511	5.75e-05	+	0	13_ReprPC	0.8	0	0	0.6	0		NO	NA	12.79
chr2	118981828	118983220	2:118982352-118982366	SP2_MA0516.1	15.7414	2.71e-06	+	1.51341	10_TssBiv	0.8	19.0047	0	0.6	0.5		NO	NA	11.43
chr2	118981828	118983220	2:118981929-118981939	SP1_MA0079.3	15.1538	4.67e-06	+	1.51341	10_TssBiv	0.8	19.0047	0	0.6	0.5		NO	0	10.66
chr2	118981828	118983220	2:118982112-118982126	ZIC3_MA0697.1	12.0714	1.32e-05	+	0.598066	13_ReprPC	0.8	19.0047	0	0.6	0.5		NO	NA	9.785
chr2	118981828	118983220	2:118982153-118982164	HINFP_MA0131.2	14.8333	6.28e-06	+	0.598066	13_ReprPC	0.8	19.0047	0	0.6	0.5		NO	NA	9.063
chr2	118981828	118983220	2:118982737-118982750	Rfx1_MA0509.1	13.8448	9.05e-06	+	0	13_ReprPC	0.8	0	0	0.6	0		NO	NA	8.178
chr2	118981828	118983220	2:118981929-118981939	SP3_MA0746.1	13.1138	1.49e-05	+	1.51341	10_TssBiv	0.8	19.0047	0	0.6	0.5		NO	NA	7.986
chr2	118981828	118983220	2:118982352-118982362	SP3_MA0746.1	13.0081	1.7e-05	+	1.51341	10_TssBiv	0.8	19.0047	0	0.6	0.5		NO	NA	7.986
chr2	118981828	118983220	2:118982559-118982579	ZNF263_MA0528.1	18.6327	2.41e-07	+	0.915346	10_TssBiv	0.8	0	0	0.6	0		NO	NA	6.212
chr2	118981828	118983220	2:118982964-118982984	ZNF263_MA0528.1	18.3469	3e-07	-	0	13_ReprPC	0.8	0	0	0.6	0		NO	NA	6.212
chr2	118981828	118983220	2:118982967-118982987	ZNF263_MA0528.1	16.5306	1.13e-06	-	0	13_ReprPC	0.8	0	0	0.6	0		NO	NA	6.212
chr2	118981828	118983220	2:118982321-118982332	TAL1::TCF3_MA0091.1	17.0112	5.69e-07	-	1.51341	10_TssBiv	0.8	19.0047	0	0.6	0.5		NO	NA	4.944
chr2	118981828	118983220	2:118982319-118982330	TAL1::TCF3_MA0091.1	13.2472	1.95e-05	+	1.51341	10_TssBiv	0.8	19.0047	0	0.6	0.5		NO	NA	4.944
chr2	118981828	118983220	2:118982341-118982354	Zfx_MA0146.2	17.3182	5.11e-07	-	1.51341	10_TssBiv	0.8	19.0047	0	0.6	0.5		NO	NA	3.735
chr2	118981828	118983220	2:118982080-118982093	Zfx_MA0146.2	16.3485	1.59e-06	+	0.598066	13_ReprPC	0.8	19.0047	0	0.6	0.5		NO	NA	3.735
chr2	118981828	118983220	2:118982182-118982192	E2F6_MA0471.1	15.2069	4.69e-06	-	0.598066	13_ReprPC	0.8	19.0047	0	0.6	0.5		NO	NA	3.539
chr2	118981828	118983220	2:118982736-118982751	RFX3_MA0798.1	12.1667	1.68e-05	-	0	13_ReprPC	0.8	0	0	0.6	0		NO	NA	2.998
chr2	118981828	118983220	2:118982937-118982951	MEF2C_MA0497.1	14.6949	5.42e-06	-	0	13_ReprPC	0.8	0	0	0.6	0		NO	NA	2.257
chr2	118981828	118983220	2:118982831-118982845	MEF2C_MA0497.1	13.9322	9.25e-06	-	0	13_ReprPC	0.8	0	0	0.6	0		NO	NA	2.257
chr2	118981828	118983220	2:118982736-118982751	RFX4_MA0799.1	13.3939	1.09e-05	-	0	13_ReprPC	0.8	0	0	0.6	0		NO	NA	1.418
chr2	118981828	118983220	2:118982574-118982587	PLAG1_MA0163.1	13.2245	4.44e-06	+	0.915346	10_TssBiv	0.8	0	0	0.6	0		NO	NA	1.331
chr2	118981828	118983220	2:118982352-118982361	Klf4_MA0039.2	16.6939	4.13e-07	-	1.51341	10_TssBiv	0.8	19.0047	0	0.6	0.5		NO	NA	1.064
chr2	118981828	118983220	2:118982920-118982930	Foxo1_MA0480.1	13.1724	2.21e-05	+	0	13_ReprPC	0.8	0	0	0.6	0		NO	NA	0.9147
chr2	118981828	118983220	2:118982075-118982086	TFAP2A(var.2)_MA0810.1	13.3455	1.47e-05	-	0.598066	13_ReprPC	0.8	19.0047	0	0.6	0.5		NO	NA	0.7503
chr2	118981828	118983220	2:118982641-118982650	ETV6_MA0645.1	13.9615	1.13e-05	-	0	13_ReprPC	0.8	0	0	0.6	0		NO	NA	0.2798
chr2	118981828	118983220	2:118982352-118982361	KLF5_MA0599.1	16.2041	1.58e-06	+	1.51341	10_TssBiv	0.8	19.0047	0	0.6	0.5		NO	NA	0.1758
chr2	118981828	118983220	2:118981929-118981938	KLF5_MA0599.1	15.102	5.17e-06	+	1.51341	10_TssBiv	0.8	19.0047	0	0.6	0.5		NO	NA	0.1758
chr2	118981828	118983220	2:118982569-118982578	KLF5_MA0599.1	14.7755	6.59e-06	-	0.915346	10_TssBiv	0.8	0	0	0.6	0		NO	NA	0.1758
chr2	118981828	118983220	2:118982663-118982672	Sox3_MA0514.1	13.6897	1.29e-05	+	0	13_ReprPC	0.8	0	0	0.6	0		NO	NA	0.1671
chr2	118981828	118983220	2:118982901-118982908	Pitx1_MA0682.1	12.1455	1.79e-05	+	0	13_ReprPC	0.8	0	0	0.6	0		NO	NA	0.02268
chr2	118981828	118983220	2:118982901-118982908	OTX1_MA0711.1	11.3617	6.83e-05	+	0	13_ReprPC	0.8	0	0	0.6	0		NO	NA	0.01602
chr2	118981828	118983220	2:118982524-118982532	NKX3-2_MA0122.2	12.6731	2.19e-05	+	0.915346	10_TssBiv	0.8	0	0	0.6	0		NO	NA	0.01406
chr2	118981828	118983220	2:118982339-118982357	PAX5_MA0014.2	14.6613	5.04e-06	-	1.51341	10_TssBiv	0.8	19.0047	0	0.6	0.5		NO	NA	0.00764
chr2	118981828	118983220	2:118983204-118983218	Nr5a2_MA0505.1	13.8966	1.01e-05	-	0	13_ReprPC	0.8	0	0	0.6	0		NO	NA	0.006594
chr2	118981828	118983220	2:118982644-118982650	SPIB_MA0081.1	11.2333	6.51e-05	-	0	13_ReprPC	0.8	0	0	0.6	0		NO	NA	0.005839

## Sheet: Figure S3D
Genotype	C57BL/6JWT/FVB/N	C57BL/6JmECE18KO/FVB/N
	1.41303	0.718605
	1.1657	1.28342
	0.924419	1.40872
	1.11707	1.24857
	1.35116	1.32442
Mean	1.19428	1.19675
